# Supplementary material for: Unraveling the Formation Mechanism of Egg’s Unique Flavor via Flavoromics and Lipidomics
Source: Foods. 2024 Jan 10;13(2):226. doi: 10.3390/foods13020226 (PMC10814943; doi:10.3390/foods13020226)
Supplement: Supplementary file 1 [file foods-13-00226-s001.zip]

Archive with 1 entries (1 files):
- foods-2797405-supplementary.pdf
